# Supplementary material for: Glucuronoyl Esterase Screening and Characterization Assays Utilizing Commercially Available Benzyl Glucuronic Acid Ester
Source: Molecules. 2015 Sep 25;20(10):17807–17. doi: 10.3390/molecules201017807 (PMC6332307; doi:10.3390/molecules201017807)
Supplement: Supplementary file 1 [file molecules-20-17807-s001.zip]

Archive with 3 entries (2 files):
- supplementary/
- supplementary/suppl_data_analysis.xlsx
- supplementary/suppl_microplate_protocol.pdf
