# Supplementary material for: Glucuronoyl Esterase Screening and Characterization Assays Utilizing Commercially Available Benzyl Glucuronic Acid Ester
Source: Molecules. 2015 Sep 25;20(10):17807–17. doi: 10.3390/molecules201017807 (PMC6332307; doi:10.3390/molecules201017807)
Supplement: Supplementary file 1 [file molecules-20-17807-s001.zip › supplementary/suppl_data_analysis.xlsx]

## Sheet: Overview
Statistical analysis of microplate assay data
Description
This document shows how to calculate the slope of a regression in ways that give also the standard error, and how the s.e. of the slope can be further used to give a confidence value for the slope deviating from the null hypothesis (the slope being zero) a confidence interval for the slope
Two ways of calculation are presented a step-by-step approach to show how the calculation is done using the spreadsheet function LINEST Two of the calculations use relative addressing to easily replace data without editing the formulae and thus allowing calculations to reference external data, typically from another spreadsheet. The third calculation demonstrates how the calculations can be done …
The slope (and its confidence intervals) will typically have the unit Au/ml or Au/mg (Y-unit/X-unit) and can be further used to calculate the volumetric or the specific activity, depending on which X unit the calculation was based on.
The example data is taken from the StGE2 4X initial dilution experiment and has the following units: x: mL sample (dilute culture filtrate) y: Au (absorbance units) at time t*

## Sheet: Step-by-step, rel addressing
Step-by-step with relative addressing
Description
This sheet shows the step-by step calculation of the statistical significance of a slope using a Student's t-test. The required significance is entered as the "alpha" parameter, and is compared to the probability, given by the t-distribution, for the t-statistic calculated for the slope of the entered data. The calculation uses relative addressing to allow easy replacement of data.
Usage 1) Enter the required significance as the "alpha" parameter 2) Paste the X and Y data as columns under the "Data Values" header OR 2) Modify the References to X- and Y-values below to refer to the data
Parameters
alpha	0.05	1-tailed significance level
References to X- and Y-values
start_x	A37	The address of the first cell containing x-values
height_x	101	Width of the area containing X-values
width_x	1	Height of the same
start_y	B37	The address of the first cell containing y-values
height_y	101	Width of the area containing Y-values
width_y	1	Height of the same
NB: only 1-dimensional data is allowed - either height or width must be "1" use height = 101 to allow a variable number of values (<100) in the table below
Calculated values
n	16	Number of values
r	0.996637	Pearson correlation of X and Y
sx	0.103923	Standard deviation of Xs
sy	0.37385	Standard deviation of Ys
b	3.58528	Slope
sy-x	0.0317107	Standard error of estimate
sb	0.0787858	Standard error of slope
t	45.5066	t-statistic
df	14	degrees of freedom
p-value	6.46759e-17	probability of data if slope = 0
t_crit	1.76131	Critical t-statistic at alpha (1-tailed) significance
sig	yes	Can null hypothesis be rejected?
c_level	0.9	Confidence interval (2-tailed based on alpha)
ci_upper	3.72404	Upper range of confidence interval
ci_lower	3.44651	Lower range of the same
Data values
x	y	Paste values here
0	0.9612	max 100 lines if height_x/height_y are given as 101
0	0.9683	No gaps are allowed in the data
0	0.9739
0	0.9945	By modifying references above, data can be placed
0.09	1.3354	in another sheet or in another spreadhsheet document
0.09	1.2834
0.09	1.2583
0.09	1.2498
0.18	1.6835
0.18	1.6392
0.18	1.6036
0.18	1.6125
0.27	1.9502
0.27	1.932
0.27	1.888
0.27	1.9594

## Sheet: LINEST, rel addressing
Using LINEST function with relative addressing
Description
This sheet shows the step-by step calculation of the statistical significance of a slope using a Student's t-test. The required significance is entered as the "alpha" parameter, and is compared to the probability, given by the t-distribution, for the t-statistic calculated for the slope of the entered data. The calculation uses relative addressing to allow easy replacement of data.
Usage 1) Enter the required significance as the "alpha" parameter 2) Paste the X and Y data as columns under the "Data Values" header OR 2) Modify the References to X- and Y-values below to refer to the data
Parameters
alpha	0.05	1-tailed significance level
References to X- and Y-values
start_x	A35	The address of the first cell containing x-values
height_x	16	Width of the area containing X-values
width_x	1	Height of the same
start_y	B35	The address of the first cell containing y-values
height_y	16	Width of the area containing Y-values
width_y	1	Height of the same
NB: only 1-dimensional data is allowed - either height or width must be "1" height and width must be adjusted to fit only the data
Calculated values
Slope	3.58528	0.971813	Intercept
Std err of slope	0.0787858	0.0132655	Standard error of intercept
r square	0.993285	0.0317107	Standard error of estimate
F-statistic	2070.85	14	Degrees of freedom
Regr. on SS	2.08238	0.0140779	Residual of sum of squares
t	45.5066	t-statistic
p-value	6.46759e-17	probability of data if slope = 0
t_crit	1.76131	Critical t-statistic at alpha (1-tailed) significance
sig	yes	Can null hypothesis be rejected?
c_level	0.9	Confidence interval (2-tailed based on alpha)
ci_upper	3.72404	Upper range of confidence interval
ci_lower	3.44651	Lower range of the same
Data values
x	y	Paste values here
0	0.9612	max 100 lines if height_x/height_y are given as 101
0	0.9683	No gaps are allowed in the data
0	0.9739
0	0.9945	By modifying references above, data can be placed
0.09	1.3354	in another sheet or in another spreadhsheet document
0.09	1.2834
0.09	1.2583
0.09	1.2498
0.18	1.6835
0.18	1.6392
0.18	1.6036
0.18	1.6125
0.27	1.9502
0.27	1.932
0.27	1.888
0.27	1.9594

## Sheet: LINEST, minimal version
One-line formulas using LINEST
Description
This sheet shows the calculation of the statistical significance of a slope using a Student's t-test. whether the slope is statistically significant at the chosen level confidence interval range for the slope Each calculates value is based on a separate, independant, formula, only referincing the data itself. The formulae are also shown with descriptive parameters below. For the parameters of the…
Usage Copy the required formula(e) from below and adapt the data range (Xs; Ys) and parameter values (df; alpha) as required.
Calculated values
df	14	=COUNT(A15:A30)-2
p-value	6.46759e-17	=T.DIST.RT(INDEX(LINEST(Ys, Xs, unrestricted_m-value, full_statistics), 1,1)/INDEX(LINEST(Ys, Xs, 1, 1), 2,1), df)
sig	yes	=IF(T.DIST.RT(INDEX(LINEST(Ys, Xs, 1, 1), 1,1)/INDEX(LINEST(Ys, Xs, 1, 1), 2,1),14)<alpha,"yes","no")
ci_upper	3.72404	=INDEX(LINEST(Ys, Xs, 1, 1), 1,1)+INDEX(LINEST(Ys, Xs, 1, 1), 2,1)*TINV(2*alpha,df)
ci_lower	3.44651	=INDEX(LINEST(Ys, Xs, 1, 1), 1,1)-INDEX(LINEST(Ys, Xs, 1, 1), 2,1)*TINV(2*alpha,df)
Data values
x	y
0	0.9612	Paste values here and adapt the above formulae to match data ranges
0	0.9683	or re-use the above formulae in another context
0	0.9739
0	0.9945
0.09	1.3354
0.09	1.2834
0.09	1.2583
0.09	1.2498
0.18	1.6835
0.18	1.6392
0.18	1.6036
0.18	1.6125
0.27	1.9502
0.27	1.932
0.27	1.888
0.27	1.9594
